# Supplementary material for: Different Forms of Disorder in NMDA-Sensitive Glutamate Receptor Cytoplasmic Domains Are Associated with Differences in Condensate Formation
Source: Biomolecules. 2022 Dec 20;13(1):4. doi: 10.3390/biom13010004 (PMC9855357; doi:10.3390/biom13010004)
Supplement: Supplementary file 1 [file biomolecules-13-00004-s001.zip]

Archive with 1 entries (1 files):
- biomolecules-2014925-Supplementary Figure S1.docx
